# Supplementary material for: Exploratory Detection of Nile Red-Positive Microparticles in Peripheral Blood Samples from Chronic Users of Nicotine Products Using Flow Cytometry
Source: Toxics. 2026 Jul 13;14(7):611. doi: 10.3390/toxics14070611 (PMC13419147; doi:10.3390/toxics14070611)
Supplement: Supplementary file 1 [file toxics-14-00611-s001.zip]

Archive with 6 entries (6 files):
- Supplementary Figure S1.pdf
- Supplementary Figure S2.pdf
- Supplementary File S1  Oral Health Status Questionnaire.pdf
- Supplementary Table S1.pdf
- Supplementary Table S2.pdf
- Supplementary Table S3.pdf
